# Supplementary material for: Increased cerebrovascular reactivity in selected brain regions after extracranial-intracranial bypass improves the speed and accuracy of visual cancellation in patients with severe steno-occlusive disease: a preliminary study
Source: Neurosurg Rev. 2022 Jan 30;45(3):2257–68. doi: 10.1007/s10143-021-01720-0 (PMC9160123; doi:10.1007/s10143-021-01720-0)
Supplement: Supplementary file 1 — Supplementary file1 (XLSX 16 KB) [file 10143_2021_1720_MOESM1_ESM.xlsx]

## Sheet: Sheet1
Supplemental Table 1. Relationship between change in the accuracy or time score and each regional CVR change
vs. Variables (Regional CVR change)	Change in Accuracy score						Change in Time score
	Lt. EC-IC bypass			Rt. EC-IC bypass			Lt. EC-IC bypass			Rt. EC-IC bypass
	ρ	p		ρ	p		ρ	p		ρ	p
Lt Superior Frontal Gyrus	0.1827	0.4682		0.5357	0.2152		-0.1992	0.4282		0.6786	0.0938
Rt Superior Frontal Gyrus	0.2838	0.2538		0.75	0.0522		-0.0753	0.7664		0.2857	0.5345
Lt Middle Frontal Gyrus	0.2879	0.2466		0.6786	0.0938		-0.1455	0.5645		0.8214	0.0234
Rt Middle Frontal Gyrus	0.2755	0.2684		0.5714	0.1802		-0.1723	0.4941		0.5	0.2532
Lt Inferior Frontal Gyrus	0.0939	0.7109		-0.1071	0.8192		-0.0506	0.8421		0.7143	0.0713
Rt Inferior Frontal Gyrus	0.1269	0.6157		0.2857	0.5345		-0.3086	0.2128		-0.6786	0.0938
Lt Medial Frontal Gyrus	0.0795	0.754		0.5357	0.2152		-0.2528	0.3114		0.6786	0.0938
Rt Medial Frontal Gyrus	0.2074	0.4089		0.4286	0.3374		-0.2921	0.2396		0.2857	0.5345
Lt Orbital Gyrus	0.0712	0.7789		0.75	0.0522		-0.2673	0.2836		0.7143	0.0713
Rt Orbital Gyrus	-0.1765	0.4836		0.0714	0.879		-0.3829	0.1168		-0.0714	0.879
Lt Gyrus Rectus	-0.1744	0.4888		0.6071	0.1482		-0.2198	0.3808		0.0714	0.879
Rt Gyrus Rectus	0.2033	0.4184		0	1		0.1868	0.458		0.7857	0.0362
Lt Paracentral Lobule	0.2466	0.3238		0.3929	0.3833		-0.0753	0.7664		0.8571	0.0137
Rt Paracentral Lobule	0.3024	0.2226		0.3571	0.4316		-0.1125	0.6568		0.7857	0.0362
Lt Precentral Gyrus	0.4881	0.0399		0.75	0.0522		-0.0114	0.9643		0.6786	0.0938
Rt Precentral Gyrus	0.2652	0.2875		0.1429	0.7599		-0.2322	0.3538		0.4286	0.3374
Lt Subcallosal Gyrus	-0.2322	0.3538		0	1		-0.1249	0.6215		0	1
Rt Subcallosal Gyrus	0.3498	0.1547		0.4643	0.2939		0.0196	0.9384		0.3571	0.4316
Lt Superior Parietal Lobule	0.4118	0.0895		0.3929	0.3833		-0.0506	0.8421		0.6786	0.0938
Rt Superior Parietal Lobule	0.4241	0.0794		0.8571	0.0137		-0.1744	0.4888		0.0357	0.9394
Lt Inferior Parietal Lobule	0.3313	0.1793		0.3929	0.3833		0.0258	0.9191		0.9286	0.0025
Rt Inferior Parietal Lobule	0.4035	0.0968		0.7143	0.0713		-0.2859	0.2502		-0.1786	0.7017
Lt Angular Gyrus	0.195	0.438		0.1786	0.7017		0.1703	0.4993		0.8214	0.0234
Rt Angular Gyrus	0.1393	0.5814		0.3571	0.4316		-0.1373	0.5871		0.0357	0.9394
Lt Postcentral Gyrus	0.4097	0.0913		0.5357	0.2152		-0.0485	0.8484		0.8929	0.0068
Rt Postcentral Gyrus	0.3684	0.1325		0.4286	0.3374		-0.1476	0.559		0.5357	0.2152
Lt Precuneus	0.4014	0.0987		0.5714	0.1802		-0.0609	0.8103		0.7143	0.0713
Rt Precuneus	0.6017	0.0083		0.5	0.2532		0.0526	0.8357		0.6429	0.1194
Lt Supramarginal Gyrus	0.3375	0.1708		0.3214	0.4821		-0.0196	0.9384		0.6429	0.1194
Rt Supramarginal Gyrus	0.2859	0.2502		0.6071	0.1482		-0.1992	0.4282		0.2857	0.5345
Lt Superior Temporal Gyrus	0.2755	0.2684		0.5357	0.2152		-0.1785	0.4784		0.4643	0.2939
Rt Superior Temporal Gyrus	0.1723	0.4941		0.2143	0.6445		-0.3354	0.1736		-0.2143	0.6445
Lt Middle Temporal Gyrus	0.1063	0.6746		0.3929	0.3833		-0.1496	0.5534		0.5357	0.2152
Rt Middle Temporal Gyrus	0.1063	0.6746		0.3929	0.3833		-0.2446	0.328		0.1429	0.7599
Lt Inferior Temporal Gyrus	0.1063	0.6746		0.6071	0.1482		-0.1538	0.5424		0.5357	0.2152
Rt Inferior Temporal Gyrus	0.2281	0.3627		0.4643	0.2939		-0.1765	0.4836		0.3214	0.4821
Lt Transverse Temporal Gyrus	0.2611	0.2953		0.25	0.5887		0.0155	0.9514		0.5357	0.2152
Rt Transverse Temporal Gyrus	0.2652	0.2875		0.2143	0.6445		0.0423	0.8676		0.2857	0.5345
Lt Superior Occipital Gyrus	0.5439	0.0196		0.8214	0.0234		-0.2239	0.3717		0.1071	0.8192
Rt Superior Occipital Gyrus	0.6285	0.0052		0.6071	0.1482		-0.1496	0.5534		0.25	0.5887
Lt Middle Occipital Gyrus	0.3746	0.1256		0.6071	0.1482		-0.129	0.6099		0.5	0.2532
Rt Middle Occipital Gyrus	0.2879	0.2466		0.6786	0.0938		-0.0815	0.7478		0.8214	0.0234
Lt Inferior Occipital Gyrus	0.3746	0.1256		0.5357	0.2152		-0.0114	0.9643		0.4643	0.2939
Rt Inferior Occipital Gyrus	0.3622	0.1396		0.5	0.2532		0.0526	0.8357		0.5357	0.2152
Lt Cuneus	0.2157	0.39		0.2143	0.6445		-0.2528	0.3114		0.1429	0.7599
Rt Cuneus	0.2817	0.2574		0.0714	0.879		0.096	0.7048		0.7143	0.0713
Lt Fusiform Gyrus	0.2343	0.3495		0.4286	0.3374		-0.3086	0.2128		0.1429	0.7599
Rt Fusiform Gyrus	0.484	0.0418		0.2143	0.6445		0.1373	0.5871		0.4643	0.2939
Lt Lingual Gyrus	0.3189	0.1971		0.0357	0.9394		-0.1311	0.6042		0.2857	0.5345
Rt Lingual Gyrus	0.1765	0.4836		-0.1071	0.8192		0.1207	0.6332		0.4286	0.3374
Lt Thalamus	0.098	0.6987		0.8571	0.0137		-0.0568	0.823		0.3929	0.3833
Rt Thalamus	-0.129	0.6099		0.7857	0.0362		-0.1207	0.6332		-0.0714	0.879
Lt Cingulate Gyrus	0.1765	0.4836		0.6071	0.1482		-0.2363	0.3451		0.7857	0.0362
Rt Cingulate Gyrus	0.2384	0.3408		0.8929	0.0068		-0.2817	0.2574		0.5357	0.2152
Lt Parahippocampal Gyrus	0.0072	0.9773		0.5714	0.1802		-0.2611	0.2953		0.4286	0.3374
Rt Parahippocampal Gyrus	0.2714	0.276		0.8571	0.0137		-0.2033	0.4184		0.3929	0.3833
Lt Anterior Cingulate	0.2012	0.4233		0.3929	0.3833		-0.1311	0.6042		0.75	0.0522
Rt Anterior Cingulate	0.1744	0.4888		0.4643	0.2939		0.1373	0.5871		0.6429	0.1194
Lt Posterior Cingulate	0.2817	0.2574		0.0714	0.879		0.0052	0.9838		0.1786	0.7017
Rt Posterior Cingulate	0.1207	0.6332		0.25	0.5887		-0.1125	0.6568		0.4286	0.3374
Lt Uncus	0.0196	0.9384		0.4643	0.2939		-0.1228	0.6273		0.0714	0.879
Rt Uncus	0.29	0.2431		0.7143	0.0713		-0.5046	0.0327		-0.25	0.5887
Number with negative ρ	4			2			49			6
Number with positive ρ	58			60			13			56
Number of p-value less than 0.1		10			13			1			19
Number of p-value of 0.05 or less		5			6			1			9
Bivariate analysis by Spearman's rank test. [Does this revision reflect your intended meaning?]
Gray columns with p-values less than 0.1 and bold with p-values less than 0.05.
CVR Cerebral vessel reactivity, ρ correlation coefficient
